# Supplementary material for: Coumarin Derivatives Exert Anti-Lung Cancer Activity by Inhibition of Epithelial–Mesenchymal Transition and Migration in A549 Cells
Source: Pharmaceuticals (Basel). 2022 Jan 17;15(1):104. doi: 10.3390/ph15010104 (PMC8782015; doi:10.3390/ph15010104)
Supplement: Supplementary file 1 [file pharmaceuticals-15-00104-s001.zip]

Archive with 1 entries (1 files):
- pharmaceuticals-1495989-supplementary.pdf
